# Supplementary material for: Simulation of Organic Liquid Products Deoxygenation by Multistage Countercurrent Absorber/Stripping Using CO2 as Solvent with Aspen-HYSYS: Thermodynamic Data Basis and EOS Modeling
Source: Molecules. 2021 Jul 20;26(14):4382. doi: 10.3390/molecules26144382 (PMC8307044; doi:10.3390/molecules26144382)
Supplement: Supplementary file 1 [file molecules-26-04382-s001.zip]

Archive with 1 entries (1 files):
- molecules-1225853-supplementary.pdf
